# Supplementary material for: A new species of Metagovea Rosas Costa, 1950 from Napo Province, Ecuador (Opiliones, Cyphophthalmi, Neogoveidae)
Source: Zookeys. 2015 Jan 26;(477):1–15. doi: 10.3897/zookeys.477.8706 (PMC4319056; doi:10.3897/zookeys.477.8706)
Supplement: XML Treatment for Metagovea [file zookeys.477.8706-treatment1.xml]

<!DOCTYPE tp:taxon-treatment
  PUBLIC "-//TaxonX//DTD Taxonomic Treatment Publishing DTD v0 20100105//EN" "tax-treatment-NSO.dtd">
<tp:taxon-treatment xmlns:tp="http://www.plazi.org/taxpub"><tp:treatment-meta><kwd-group><label>Taxon classification</label><kwd><named-content content-type="kingdom">Animalia</named-content></kwd><kwd><named-content content-type="order">Opiliones</named-content></kwd><kwd><named-content content-type="family">Neogoveidae</named-content></kwd></kwd-group><mixed-citation publication-type="journal"><person-group><name><surname>Giupponi</surname><given-names>Alessandro P. L.</given-names></name><name><surname>Kury</surname><given-names>Adriano Brilhante</given-names></name></person-group><article-title>A new species of <italic><tp:taxon-name><tp:taxon-name-part taxon-name-part-type="genus">Metagovea</tp:taxon-name-part></tp:taxon-name></italic> Rosas Costa, 1950 from Napo Province, Ecuador (<tp:taxon-name><tp:taxon-name-part taxon-name-part-type="order">Opiliones</tp:taxon-name-part></tp:taxon-name>, <tp:taxon-name><tp:taxon-name-part taxon-name-part-type="suborder">Cyphophthalmi</tp:taxon-name-part></tp:taxon-name>, <tp:taxon-name><tp:taxon-name-part taxon-name-part-type="family">Neogoveidae</tp:taxon-name-part></tp:taxon-name>)</article-title><source>Zookeys</source><day>26</day><month>1</month><year>2015</year><volume>2015</volume><issue>477</issue><fpage>1</fpage><lpage>15</lpage><pub-id pub-id-type="doi">10.3897/zookeys.477.8706</pub-id></mixed-citation></tp:treatment-meta><tp:nomenclature><label>Genus</label><tp:taxon-name>
                            <tp:taxon-name-part taxon-name-part-type="genus">Metagovea</tp:taxon-name-part>
                        </tp:taxon-name><tp:taxon-authority>Rosas Costa, 1950</tp:taxon-authority></tp:nomenclature><tp:treatment-sec sec-type="Type species"><title>Type species.</title><p><italic><tp:taxon-name><tp:taxon-name-part taxon-name-part-type="genus">Metagovea</tp:taxon-name-part> <tp:taxon-name-part taxon-name-part-type="species">disparunguis</tp:taxon-name-part></tp:taxon-name></italic> Rosas Costa, 1950, by original designation.</p></tp:treatment-sec><tp:treatment-sec sec-type="Included species"><title>Included species.</title><p><italic><tp:taxon-name><tp:taxon-name-part taxon-name-part-type="genus">Metagovea</tp:taxon-name-part> <tp:taxon-name-part taxon-name-part-type="species">disparunguis</tp:taxon-name-part></tp:taxon-name></italic> Rosas Costa, 1950 (Colombia), <italic><tp:taxon-name><tp:taxon-name-part taxon-name-part-type="genus">Metagovea</tp:taxon-name-part> <tp:taxon-name-part taxon-name-part-type="species">ligiae</tp:taxon-name-part></tp:taxon-name></italic> sp. n. (Ecuador), <italic><tp:taxon-name><tp:taxon-name-part taxon-name-part-type="genus">Metagovea</tp:taxon-name-part> <tp:taxon-name-part taxon-name-part-type="species">oviformis</tp:taxon-name-part></tp:taxon-name></italic> Martens, 1969 (Brazil: Manaus) and <italic><tp:taxon-name><tp:taxon-name-part taxon-name-part-type="genus">Metagovea</tp:taxon-name-part> <tp:taxon-name-part taxon-name-part-type="species">philipi</tp:taxon-name-part></tp:taxon-name></italic> Goodnight &amp; Goodnight, 1980 (Ecuador).</p></tp:treatment-sec></tp:taxon-treatment>
