# Supplementary material for: A new species of Metagovea Rosas Costa, 1950 from Napo Province, Ecuador (Opiliones, Cyphophthalmi, Neogoveidae)
Source: Zookeys. 2015 Jan 26;(477):1–15. doi: 10.3897/zookeys.477.8706 (PMC4319056; doi:10.3897/zookeys.477.8706)
Supplement: XML Treatment for Metagovea ligiae [file zookeys.477.8706-treatment2.xml]

<!DOCTYPE tp:taxon-treatment
  PUBLIC "-//TaxonX//DTD Taxonomic Treatment Publishing DTD v0 20100105//EN" "tax-treatment-NSO.dtd">
<tp:taxon-treatment xmlns:tp="http://www.plazi.org/taxpub"><tp:treatment-meta><kwd-group><label>Taxon classification</label><kwd><named-content content-type="kingdom">Animalia</named-content></kwd><kwd><named-content content-type="order">Opiliones</named-content></kwd><kwd><named-content content-type="family">Neogoveidae</named-content></kwd></kwd-group><mixed-citation publication-type="journal"><person-group><name><surname>Giupponi</surname><given-names>Alessandro P. L.</given-names></name><name><surname>Kury</surname><given-names>Adriano Brilhante</given-names></name></person-group><article-title>A new species of <italic><tp:taxon-name><tp:taxon-name-part taxon-name-part-type="genus">Metagovea</tp:taxon-name-part></tp:taxon-name></italic> Rosas Costa, 1950 from Napo Province, Ecuador (<tp:taxon-name><tp:taxon-name-part taxon-name-part-type="order">Opiliones</tp:taxon-name-part></tp:taxon-name>, <tp:taxon-name><tp:taxon-name-part taxon-name-part-type="suborder">Cyphophthalmi</tp:taxon-name-part></tp:taxon-name>, <tp:taxon-name><tp:taxon-name-part taxon-name-part-type="family">Neogoveidae</tp:taxon-name-part></tp:taxon-name>)</article-title><source>Zookeys</source><day>26</day><month>1</month><year>2015</year><volume>2015</volume><issue>477</issue><fpage>1</fpage><lpage>15</lpage><pub-id pub-id-type="doi">10.3897/zookeys.477.8706</pub-id></mixed-citation></tp:treatment-meta><tp:nomenclature><tp:taxon-name>
                            <tp:taxon-name-part taxon-name-part-type="genus">Metagovea</tp:taxon-name-part>
                            <tp:taxon-name-part taxon-name-part-type="species">ligiae</tp:taxon-name-part>
                            <object-id xmlns:xlink="http://www.w3.org/1999/xlink" content-type="zoobank" xlink:type="simple">http://zoobank.org/469C4A18-15B6-45AC-8F94-81B2D675F492</object-id>
                        </tp:taxon-name><tp:taxon-status xmlns:xlink="http://www.w3.org/1999/xlink" xlink:type="simple">sp. n.</tp:taxon-status><xref ref-type="fig" rid="F1">Figs 1</xref><xref ref-type="fig" rid="F2">, 2</xref><xref ref-type="fig" rid="F3">, 3</xref><xref ref-type="fig" rid="F4">, 4</xref><xref ref-type="fig" rid="F5">, 5</xref><xref ref-type="fig" rid="F6">, 6</xref><xref ref-type="fig" rid="F7">, 7</xref><xref ref-type="fig" rid="F8">, 8</xref></tp:nomenclature><tp:treatment-sec sec-type="Etymology"><title>Etymology.</title><p>The new species is named after friend and fellow arachnologist Ligia Benavides for her work on Neotropical <tp:taxon-name><tp:taxon-name-part taxon-name-part-type="family">Neogoveidae</tp:taxon-name-part></tp:taxon-name>.</p></tp:treatment-sec><tp:treatment-sec sec-type="Type material"><title>Type material.</title><p>♂ holotype: Ecuador, Napo, Sumaco-Galeras National Park, Pacto Sumaco (<named-content xmlns:xlink="http://www.w3.org/1999/xlink" content-type="dwc:verbatimCoordinates" xlink:type="simple">-0.66577°, -77.59813°</named-content>, 1526 m), 15–16 February 2014, A.B. Kury and A.P.L. Giupponi leg.; ♀ (1) paratype: same data as holotype (QCAZ 322). ♂ (1) and ♀ (1) paratypes: same data as holotype (MCZ 45452); ♂ (3, of which 1 mounted for SEM) and ♀ (8, of which 1 mounted for SEM) paratypes: same data as holotype (MNRJ 8434).</p></tp:treatment-sec><tp:treatment-sec sec-type="Diagnosis"><title>Diagnosis.</title><p>Small animals, maximum body length 1.5 mm; body outline on dorsal view oblong (Fig. <xref ref-type="fig" rid="F1">1A</xref>); eyes and eye lenses absent (Figs <xref ref-type="fig" rid="F1">1A, C, D</xref>); spiracles circular (Fig. <xref ref-type="fig" rid="F2">2B</xref>) (<italic>sensu</italic> <xref ref-type="bibr" rid="B8">Giribet and Boyer 2002</xref>: 115); ventral prosomal complex with coxae II-IV fused, coxae I free, sternum absent, area of contact with coxal lobe III forming a complex arch delimiting the coxal pores (Figs <xref ref-type="fig" rid="F1">1B</xref>–<xref ref-type="fig" rid="F2">2D</xref>); gonostome semicircular with concave posterior margin (Fig. <xref ref-type="fig" rid="F2">2D</xref>); ventral opisthosomal region with anal glands on sternal part of corona analis (Figs <xref ref-type="fig" rid="F1">1C</xref>–<xref ref-type="fig" rid="F2">2C</xref>); spermatopositor with two pairs of shorter robust microtrichiae A, four pairs of much elongate microtrichiae B, three pairs of subapical microtrichiae C not as long as B, two pairs of movable fingers: small apical <bold>dma</bold> located between left and right groups of microtrichiae C; much larger <bold>dmm</bold>, arising from dorso-medial lobe. <italic><tp:taxon-name><tp:taxon-name-part taxon-name-part-type="genus">Metagovea</tp:taxon-name-part> <tp:taxon-name-part taxon-name-part-type="species">ligiae</tp:taxon-name-part></tp:taxon-name></italic> may be distinguished from <italic><tp:taxon-name><tp:taxon-name-part taxon-name-part-type="genus">Metagovea</tp:taxon-name-part> <tp:taxon-name-part taxon-name-part-type="species">disparunguis</tp:taxon-name-part></tp:taxon-name></italic> and <italic><tp:taxon-name><tp:taxon-name-part taxon-name-part-type="genus">Metagovea</tp:taxon-name-part> <tp:taxon-name-part taxon-name-part-type="species">oviformis</tp:taxon-name-part></tp:taxon-name></italic> by the body longer than 1.4 mm and adenostyle sinuous changing curvature (Fig. <xref ref-type="fig" rid="F4">4D</xref>) instead of parabolic. <italic><tp:taxon-name><tp:taxon-name-part taxon-name-part-type="genus">Metagovea</tp:taxon-name-part> <tp:taxon-name-part taxon-name-part-type="species">ligiae</tp:taxon-name-part></tp:taxon-name></italic> may be distinguished <italic><tp:taxon-name><tp:taxon-name-part taxon-name-part-type="genus">Metagovea</tp:taxon-name-part> <tp:taxon-name-part taxon-name-part-type="species">philipi</tp:taxon-name-part></tp:taxon-name></italic> by the much shorter basichelicerite, with only one ventral protuberance; pedipalpal trochanter clearly shorter than femur and incrassate distally; femur III dorso-apically with a protuberance; adenostyle double curved, single-pointed, pointing distally.</p><fig id="F1" position="float" orientation="portrait"><label>Figure 1.</label><caption><p><italic><tp:taxon-name><tp:taxon-name-part taxon-name-part-type="genus">Metagovea</tp:taxon-name-part> <tp:taxon-name-part taxon-name-part-type="species">ligiae</tp:taxon-name-part></tp:taxon-name></italic> sp. n., male paratype (MNRJ 8434). <bold>A</bold> Habitus, dorsal view <bold>B</bold> Same, ventral view <bold>C</bold> Same, without appendages, lateral view <bold>D</bold> Same, frontal view.</p></caption><graphic xmlns:xlink="http://www.w3.org/1999/xlink" xlink:href="zookeys-477-001-g001.jpg" position="float" orientation="portrait" xlink:type="simple" id="oo_37526.jpg"/></fig><fig id="F2" position="float" orientation="portrait"><label>Figure 2.</label><caption><p><italic><tp:taxon-name><tp:taxon-name-part taxon-name-part-type="genus">Metagovea</tp:taxon-name-part> <tp:taxon-name-part taxon-name-part-type="species">ligiae</tp:taxon-name-part></tp:taxon-name></italic> sp. n., male paratype (MNRJ 8434). <bold>A</bold> Ozophore, oblique view <bold>B</bold> Tracheal stigma, ventral view <bold>C</bold> Anal region <bold>D</bold> Ventral prosomal complex.</p></caption><graphic xmlns:xlink="http://www.w3.org/1999/xlink" xlink:href="zookeys-477-001-g002.jpg" position="float" orientation="portrait" xlink:type="simple" id="oo_37527.jpg"/></fig></tp:treatment-sec><tp:treatment-sec sec-type="Description of male"><title>Description of male.</title><p><bold>Measurements.</bold> Male holotype: total length: 1.5 mm, greatest width: 0.8 mm, in the posterior part of prosoma; length/width ratio: 1.88; length of chelicerae: 1.0 mm, pedipalps (trochanter to tarsus): 1.0 mm; legs I: 1.5 mm, II: 1.2 mm, III: 1.0 mm, IV: 1.3 mm.</p><!--PageBreak--><p><bold>Color (in ethanol) and tegument.</bold> Body and appendages dark brown with most of dorsal and ventral surfaces and legs showing a dense tuberculate-microgranulate structure (<xref ref-type="bibr" rid="B14">Murphree 1988</xref>: 239).</p><p><bold>Body</bold> (Fig. <xref ref-type="fig" rid="F1">1A</xref>). Prosomal region occupying less than half of the body size (Fig. <xref ref-type="fig" rid="F1">1A</xref>). Anterior margin of dorsal scutum with a pair of processes lateral to chelicerae. Lateral margin of prosoma bulging considerably behind ozophores, at widest part of body. Eyes and eye lenses absent. Ozophore conical of type 2 (<italic>sensu</italic> <xref ref-type="bibr" rid="B10">Juberthie 1970</xref>: 1373; i.e. dorso-laterally oriented) (Figs <xref ref-type="fig" rid="F1">1A, C, D</xref>, <xref ref-type="fig" rid="F2">2A</xref>). Dorsal scutum without special modifications. Opisthosomal mid-dorsal longitudinal sulcus absent (Fig. <xref ref-type="fig" rid="F1">1A</xref>).</p><p>Ventral prosomal complex (Fig. <xref ref-type="fig" rid="F1">1B</xref>) with coxae II-IV fused, coxae I free, sternum absent, coxae IV separated by gonostome (Fig. <xref ref-type="fig" rid="F1">1B</xref>); gonostome semicircular with concave posterior margin (Fig. <xref ref-type="fig" rid="F2">2D</xref>). Coxal lobes I much longer than wide, narrower <!--PageBreak-->anteriorly, subparallel, each armed with 2 posterior setae. Coxal lobes II anteriorly extremely thin, abruptly widening until mid-length where they start to narrow posteriorly, with 4 setae on wider part. Coxal lobes III longer than main part of coxal lobes IV; coxal lobes IV coarsely spiked in the middle, forming anterior-lateral margins of the gonostome. On the area of contact with coxal lobe III forming a complex arch delimiting the coxal pores. Coxae II-IV with rounded glandular fields at the concave part of respective coxal lobes.</p><p>Spiracles circular (Fig. <xref ref-type="fig" rid="F2">2B</xref>) (<!--PageBreak--><italic>sensu</italic> <xref ref-type="bibr" rid="B8">Giribet and Boyer 2002</xref>: 115). Ventral opisthosomal region with anal glands on sternal part of corona analis (Fig. <xref ref-type="fig" rid="F2">2C</xref>, see also female). Opisthosomal tergite IX and sternites 8 and 9 fused into a corona analis (Fig. <xref ref-type="fig" rid="F2">2C</xref>). Anal plate oval. This and sternites densely covered by small conical granules and large flattened tubercles, some of them pectinate (Fig. <xref ref-type="fig" rid="F2">2C</xref>, see also female).</p><p><bold>Chelicera</bold> (Fig. <xref ref-type="fig" rid="F3">3A–B</xref>) elongate, with few and spaced dorsal setae; non-protruding type (sensu <xref ref-type="bibr" rid="B7">Giribet 2003</xref>). Basichelicerite with ectal surface granular, denser than ventro-mesal surface, but mesal with scale-bristles; dorso-mesal granules; with conspicuous dorsal crest and without ventral process. Second article elongate, widest near the base, without ornamentation. Dentition concentrated at the ends of the both cheliceral fingers.</p><fig id="F3" position="float" orientation="portrait"><label>Figure 3.</label><caption><p><italic><tp:taxon-name><tp:taxon-name-part taxon-name-part-type="genus">Metagovea</tp:taxon-name-part> <tp:taxon-name-part taxon-name-part-type="species">ligiae</tp:taxon-name-part></tp:taxon-name></italic> sp. n., male paratype (MNRJ 8434). <bold>A</bold> Left chelicera, ectal view <bold>B</bold> Right chelicera, mesal view <bold>C</bold> Left pedipalpus, ectal view <bold>D</bold> Left tarsus IV, dorsal view.</p></caption><graphic xmlns:xlink="http://www.w3.org/1999/xlink" xlink:href="zookeys-477-001-g003.jpg" position="float" orientation="portrait" xlink:type="simple" id="oo_37528.jpg"/></fig><p><bold>Pedipalp</bold> (Fig. <xref ref-type="fig" rid="F3">3C</xref>) Trochanter unarmed, with few ventro-distal setae, much thickened at distal third, doubling its height. Femur cylindrical, with few rows of setae, all over its length; surface coarsely granulose, more so on basal and middle thirds. Patella thin on basal third, abruptly thickening in middle third up to the apex where it is twice <!--PageBreak-->as thick as basal third. Tegument smoother than femur and setation pattern similar to it. Tibia with abundant rows of setae, much denser than basal articles, slightly thinner at base, gradually thickening to apex. Tarsus fusiform, still more densely setose than tibia, ending in straight tubular claw.</p><p><bold>Legs</bold> (Figs <xref ref-type="fig" rid="F4">4A–D</xref>). Robust, leg formula I, IV, II, III. Trochanter to metatarsus of legs I-IV densely granulated, less on Tr-Pa III, Tr IV, smooth on Ta I–IV. All articles setose, density of setae increasing distally, reaching maximum on tarsi I–IV. Tarsus I with a distinct solea (subapical modification where sensory hairs concentrate, Fig. <xref ref-type="fig" rid="F4">4A</xref>) taking up about 2/3rds of the tarsus length. Tarsus of leg IV undivided (Fig. <xref ref-type="fig" rid="F4">4D</xref>), with a lamelliform elongate, sinuous and acuminate adenostyle, positioned basally on the dorsal side on tarsus IV (Figs <xref ref-type="fig" rid="F3">3D</xref>–<xref ref-type="fig" rid="F4">4D</xref>). Claw of leg II (Figs <xref ref-type="fig" rid="F4">4B</xref>). With a distinct row of five teeth. Claws of legs III-IV beveled laterally.</p><fig id="F4" position="float" orientation="portrait"><label>Figure 4.</label><caption><p><italic><tp:taxon-name><tp:taxon-name-part taxon-name-part-type="genus">Metagovea</tp:taxon-name-part> <tp:taxon-name-part taxon-name-part-type="species">ligiae</tp:taxon-name-part></tp:taxon-name></italic> sp. n., male paratype (MNRJ 8434). <bold>A</bold> Left leg I, retrolateral view <bold>B</bold> Right leg II, retrolateral view <bold>C</bold> Right leg III, retrolateral view <bold>D</bold> Left leg IV, retrolateral view.</p></caption><graphic xmlns:xlink="http://www.w3.org/1999/xlink" xlink:href="zookeys-477-001-g004.jpg" position="float" orientation="portrait" xlink:type="simple" id="oo_37529.jpg"/></fig><!--PageBreak--><p><bold>Spermatopositor</bold> (Figs <xref ref-type="fig" rid="F5">5A</xref>, <xref ref-type="fig" rid="F6">6</xref>). Two pairs of shorter robust microtrichiae A close together on a proximal lobe. Four pairs of microtrichiae B much elongate, on the laterals. Three pairs of subapical microtrichiae C not as long as B. Two pairs of terminally fimbriate movable fingers: small apical <bold>dma</bold> located between left and right groups of microtrichiae C; much larger <bold>dmm</bold>, arising from dorso-medial lobe. More basally, near the genital orifice, a pair of sensory papillae and another of inner papillae.</p><fig id="F5" position="float" orientation="portrait"><label>Figure 5.</label><caption><p><italic><tp:taxon-name><tp:taxon-name-part taxon-name-part-type="genus">Metagovea</tp:taxon-name-part> <tp:taxon-name-part taxon-name-part-type="species">ligiae</tp:taxon-name-part></tp:taxon-name></italic> sp. n., male paratype (MCZ 45452). <bold>A</bold> Spermatopositor, dorsal view <bold>B</bold> Female paratype (MCZ 45452), ovipositor, lateral view.</p></caption><graphic xmlns:xlink="http://www.w3.org/1999/xlink" xlink:href="zookeys-477-001-g005.jpg" position="float" orientation="portrait" xlink:type="simple" id="oo_37530.jpg"/></fig><fig id="F6" position="float" orientation="portrait"><label>Figure 6.</label><caption><p><italic><tp:taxon-name><tp:taxon-name-part taxon-name-part-type="genus">Metagovea</tp:taxon-name-part> <tp:taxon-name-part taxon-name-part-type="species">ligiae</tp:taxon-name-part></tp:taxon-name></italic> sp. n., male paratype (MCZ 45452). Spermatopositor, interpretative drawing of photograph in Figure <xref ref-type="fig" rid="F5">5A</xref>. Abbreviations: <bold>A</bold> = microtrichiae A <bold>B</bold> = microtrichiae B <bold>C</bold> = microtrichiae C <bold>dma</bold> = digiti mobiles apicales <bold>dml</bold> = digiti mobiles laterales <bold>ip</bold> = inner papilae <bold>sp</bold> = sensory papilae.</p></caption><graphic xmlns:xlink="http://www.w3.org/1999/xlink" xlink:href="zookeys-477-001-g006.jpg" position="float" orientation="portrait" xlink:type="simple" id="oo_37531.jpg"/></fig></tp:treatment-sec><tp:treatment-sec sec-type="Distribution"><title>Distribution.</title><p>Known only from the type locality, Pacto Sumaco, Napo, Ecuador (Fig. <xref ref-type="fig" rid="F9">9</xref>).</p></tp:treatment-sec><tp:treatment-sec sec-type="Female"><title>Female</title><p>(Figs <xref ref-type="fig" rid="F7">7</xref>–<xref ref-type="fig" rid="F8">8</xref>). Ventral opisthosomal region with anal glands on sternal part of corona analis as in male, consisting of isolated (on laterals, Fig. <xref ref-type="fig" rid="F8">8C</xref>) and clustered pores (Figs <xref ref-type="fig" rid="F8">8A–B</xref>). Sternal large tubercles often pectinate (Fig. <xref ref-type="fig" rid="F8">8D</xref>). Gonostome pentagonal, with coxal lobes IV and posterior margin of gonostome much wider than in male (Fig. <xref ref-type="fig" rid="F7">7B</xref>).</p><fig id="F7" position="float" orientation="portrait"><label>Figure 7.</label><caption><p><italic><tp:taxon-name><tp:taxon-name-part taxon-name-part-type="genus">Metagovea</tp:taxon-name-part> <tp:taxon-name-part taxon-name-part-type="species">ligiae</tp:taxon-name-part></tp:taxon-name></italic> sp. n., female paratype (MNRJ 8434). <bold>A</bold> Habitus, ventral view <bold>B</bold> Ventral prosomatic complex <bold>C</bold> Anal region.</p></caption><graphic xmlns:xlink="http://www.w3.org/1999/xlink" xlink:href="zookeys-477-001-g007.jpg" position="float" orientation="portrait" xlink:type="simple" id="oo_37532.jpg"/></fig><fig id="F8" position="float" orientation="portrait"><label>Figure 8.</label><caption><p><italic><tp:taxon-name><tp:taxon-name-part taxon-name-part-type="genus">Metagovea</tp:taxon-name-part> <tp:taxon-name-part taxon-name-part-type="species">ligiae</tp:taxon-name-part></tp:taxon-name></italic> sp. n., female paratype (MNRJ 8434). <bold>A</bold> Corona analis, antero-median region with clustered anal glands <bold>B</bold> Same, detail of the anal glands <bold>C</bold> Corona analis, left antero-lateral region with isolated anal glans <bold>D</bold> Same, detail of the pectinate tubercle.</p></caption><graphic xmlns:xlink="http://www.w3.org/1999/xlink" xlink:href="zookeys-477-001-g008.jpg" position="float" orientation="portrait" xlink:type="simple" id="oo_37533.jpg"/></fig></tp:treatment-sec><tp:treatment-sec sec-type="Natural history"><title>Natural history.</title><p>All specimens were collected in an area of ​​about 10 m<sup>2</sup>, under a house built partly on a small slope in a nature conservation area (Fig. <xref ref-type="fig" rid="F10">10A</xref>), but with a strongly disturbed secondary forest. The specimens were found beneath stones, wood <!--PageBreak--><!--PageBreak-->and other “rubbish” left on the ground of sometimes compacted, sometimes loose clay, and with virtually no vegetation (Fig. <xref ref-type="fig" rid="F10">10B</xref>). The area, being in a space of 30 cm to 1 meter retreated under construction, was protected from direct sunlight, but it was indirectly lit, having no aphotic parts. The humidity was high and the animals were found in groups of 2 to 5 specimens.</p><fig id="F9" position="float" orientation="portrait"><label>Figure 9.</label><caption><p>NW South America, showing the three <italic><tp:taxon-name><tp:taxon-name-part taxon-name-part-type="genus">Metagovea</tp:taxon-name-part></tp:taxon-name></italic> species occurring in the Andean Range. Shaded areas in the background are WWF ecoregions.</p></caption><graphic xmlns:xlink="http://www.w3.org/1999/xlink" xlink:href="zookeys-477-001-g009.jpg" position="float" orientation="portrait" xlink:type="simple" id="oo_37534.jpg"/></fig><fig id="F10" position="float" orientation="portrait"><label>Figure 10.</label><caption><p>Ecuador, Pacto Sumaco, showing the collecting site. <bold>A</bold> General view. <bold>B</bold> Site where the type specimens were found. Photographs by A. B. Kury.</p></caption><graphic xmlns:xlink="http://www.w3.org/1999/xlink" xlink:href="zookeys-477-001-g010.jpg" position="float" orientation="portrait" xlink:type="simple" id="oo_37535.jpg"/></fig></tp:treatment-sec><ref-list><ref id="B8"><mixed-citation xmlns:xlink="http://www.w3.org/1999/xlink" xlink:type="simple"><person-group><name name-style="western"><surname>Giribet</surname><given-names>G</given-names></name><name name-style="western"><surname>Boyer</surname><given-names>SL</given-names></name></person-group> (<year>2002</year>) <article-title>A cladistic analysis of the cyphophthalmid genera (<tp:taxon-name><tp:taxon-name-part taxon-name-part-type="order">Opiliones</tp:taxon-name-part></tp:taxon-name>, <tp:taxon-name><tp:taxon-name-part taxon-name-part-type="suborder">Cyphophthalmi</tp:taxon-name-part></tp:taxon-name>).</article-title><source>The Journal of Arachnology</source><volume>30</volume>: <fpage>110</fpage>–<lpage>128</lpage>. doi: <ext-link ext-link-type="doi" xlink:href="10.1636/0161-8202(2002)030[0110:ACAOTC]2.0.CO;2" xlink:type="simple">10.1636/0161-8202(2002)030[0110:ACAOTC]2.0.CO;2</ext-link></mixed-citation></ref><ref id="B14"><mixed-citation xmlns:xlink="http://www.w3.org/1999/xlink" xlink:type="simple"><person-group><name name-style="western"><surname>Murphree</surname><given-names>CS</given-names></name></person-group> (<year>1988</year>) <article-title>Morphology of the dorsal integument of ten opilionid species (<tp:taxon-name><tp:taxon-name-part taxon-name-part-type="class">Arachnida</tp:taxon-name-part></tp:taxon-name>, <tp:taxon-name><tp:taxon-name-part taxon-name-part-type="order">Opiliones</tp:taxon-name-part></tp:taxon-name>).</article-title><source>The Journal of Arachnology</source><volume>16</volume>(<issue>2</issue>): <fpage>237</fpage>–<lpage>252</lpage>.</mixed-citation></ref><ref id="B10"><mixed-citation xmlns:xlink="http://www.w3.org/1999/xlink" xlink:type="simple"><person-group><name name-style="western"><surname>Juberthie</surname><given-names>C</given-names></name></person-group> (<year>1970</year>) <article-title>Les genres d’Opilions <tp:taxon-name><tp:taxon-name-part taxon-name-part-type="subfamily">Sironinae</tp:taxon-name-part></tp:taxon-name> (Cyphophthalmes).</article-title><source>Bulletin du Muséum National d’Histoire Naturelle</source> (<volume-series>2</volume-series>), <volume>41</volume>(<issue>6</issue>): <fpage>1371</fpage>–<lpage>1390</lpage>, [“<year>1969</year>”].</mixed-citation></ref><ref id="B7"><mixed-citation xmlns:xlink="http://www.w3.org/1999/xlink" xlink:type="simple"><person-group><name name-style="western"><surname>Giribet</surname><given-names>G</given-names></name></person-group> (<year>2003</year>) <article-title><italic><tp:taxon-name><tp:taxon-name-part taxon-name-part-type="genus">Karripurcellia</tp:taxon-name-part></tp:taxon-name></italic>, a new pettalid genus (<tp:taxon-name><tp:taxon-name-part taxon-name-part-type="class">Arachnida</tp:taxon-name-part></tp:taxon-name>: <tp:taxon-name><tp:taxon-name-part taxon-name-part-type="order">Opiliones</tp:taxon-name-part></tp:taxon-name>: <tp:taxon-name><tp:taxon-name-part taxon-name-part-type="suborder">Cyphophthalmi</tp:taxon-name-part></tp:taxon-name>) from Western Australia, with a cladistic analysis of the family <tp:taxon-name><tp:taxon-name-part taxon-name-part-type="family">Pettalidae</tp:taxon-name-part></tp:taxon-name>.</article-title><source>Invertebrate Systematics</source><volume>17</volume>: <fpage>387</fpage>–<lpage>406</lpage>. doi: <ext-link ext-link-type="doi" xlink:href="10.1071/IS02014" xlink:type="simple">10.1071/IS02014</ext-link></mixed-citation></ref></ref-list></tp:taxon-treatment>
